# Supplementary material for: A Novel Multi-Step Global Mechanism Scheme for n-Decane Combustion
Source: Entropy (Basel). 2023 Sep 28;25(10):1389. doi: 10.3390/e25101389 (PMC10606497; doi:10.3390/e25101389)
Supplement: Supplementary file 1 [file entropy-25-01389-s001.zip]

Archive with 5 entries (4 files):
- skeletal mechanism/
- skeletal mechanism/c10-32s.inp
- skeletal mechanism/c10-trans-1.dat
- skeletal mechanism/therm-C10.dat
- supplementary material.pdf
