# Supplementary material for: A Novel Multi-Step Global Mechanism Scheme for n-Decane Combustion
Source: Entropy (Basel). 2023 Sep 28;25(10):1389. doi: 10.3390/e25101389 (PMC10606497; doi:10.3390/e25101389)
Supplement: Supplementary file 1 [file entropy-25-01389-s001.zip › skeletal mechanism/c10-32s.inp]

ELEMENTS                                                                                                                
N  H  O  C                                                                                                              
END                                                                                                                     
SPECIES                                                                                                                 
N2          H                                                                                                                       
O2          OH                                                                                                                      
O           H2                                                                                                                      
H2O         HO2                                                                                                                     
H2O2        CO                                                                                                                      
CO2         HCO                                                                                                                     
TXCH2       C2H2                                                                                                                    
CH3         C2H3                                                                                                                    
CH2O        C2H4                                                                                                                    
PXCH2       C3H6                                                                                                                    
C2H5        CH3O                                                                                                                    
HCCO        NXC3H7                                                                                                                  
PXC5H11     PXC7H14                                                                                                                 
PXC7H15     SXC10H21                                                                                                                
TXC10H21    NXC10H22                                                                                                                
SXRO2       TX2ORO2H                                                                                                                
END                                                                                                                     
REACTIONS                                                                                                               
H+O2<=>OH+O                              9.756e+13    0.000  14842.26                                                   
OH+H2<=>H2O+H                            1.024e+08    1.600   3298.28                                                   
H+O2+M<=>HO2+M                           3.535e+18   -0.800      0.00                                                   
N2/0.40/ O2/0.40/ H2O/6.50/                                                                                             
CO/0.75/                                                                                                                
CO2/1.50/                                                                                                               
NXC10H22/3.00/                                                                                                          
HO2+H<=>2OH                              1.686e+14    0.000    874.76                                                   
2HO2<=>H2O2+O2                           5.200e+12    0.000   1539.20                                                   
H2O2(+M)<=>2OH(+M)                       2.494e+20   -1.681  52376.75                                                   
N2/0.40/ O2/0.40/ H2O/6.50/                                                                                             
CO/0.75/ CO2/1.50/                                                                                                      
NXC10H22/3.00/                                                                                                          
LOW  /  1.908e+26   -2.071  52376.75 /                                                                                  
TROE/     0.5     1.00 10000000.00 10000000.00 /                                                                        
CO+OH<=>CO2+H                            8.970e+06    1.500   -740.92                                                   
CO+HO2<=>CO2+OH                          1.510e+14    0.000  23637.67                                                   
HCO+M<=>CO+H+M                           7.000e+14    0.000  16802.10                                                   
N2/0.40/ O2/0.40/ H2O/6.50/                                                                                             
CO/0.75/ CO2/1.50/                                                                                                      
NXC10H22/3.00/                                                                                                          
HCO+OH<=>CO+H2O                          1.024e+15    0.000      0.00                                                   
HCO+O2<=>CO+HO2                          3.011e+12    0.000      0.00                                                   
TXCH2+H2<=>H+CH3                         5.000e+05    2.000   7241.87                                                   
TXCH2+O2=>CO+OH+H                        1.300e+13    0.000   1481.84                                                   
TXCH2+O2=>CO2+H2                         1.200e+13    0.000   1481.84                                                   
PXCH2+M<=>TXCH2+M                        1.500e+13    0.000      0.00                                                   
N2/0.40/ O2/0.40/ H2O/6.50/                                                                                             
CO/0.75/ CO2/1.50/                                                                                                      
NXC10H22/3.00/                                                                                                          
PXCH2+H2<=>CH3+H                         7.227e+13    0.000      0.00                                                   
PXCH2+O2=>CO+OH+H                        3.130e+13    0.000      0.00                                                   
PXCH2+C2H4<=>C3H6                        9.635e+13    0.000      0.00                                                   
CH2O+H=>HCO+H2                           1.260e+08    1.620   2165.39                                                   
CH2O+OH=>HCO+H2O                         3.433e+09    1.180   -454.11                                                   
CH2O+O2<=>HCO+HO2                        6.022e+13    0.000  40630.98                                                   
2CH3<=>C2H5+H                            3.160e+13    0.000  14674.95                                                   
CH3+O<=>CH2O+H                           8.430e+13    0.000      0.00                                                   
OH+CH3<=>PXCH2+H2O                       2.500e+13    0.000      0.00                                                   
CH3+HO2<=>CH3O+OH                        3.780e+13    0.000      0.00                                                   
CH3+O2<=>CH2O+OH                         3.300e+11    0.000   8938.81                                                   
CH3O+M=>CH2O+H+M                         5.420e+13    0.000  13503.82                                                   
N2/0.40/ O2/0.40/ H2O/6.50/                                                                                             
CO/0.75/ CO2/1.50/                                                                                                      
NXC10H22/3.00/                                                                                                          
CH3O+O<=>CH3+O2                          1.500e+13    0.000      0.00                                                   
HCCO+H<=>PXCH2+CO                        1.500e+14    0.000      0.00                                                   
HCCO+O2<=>HCO+CO2                        8.130e+11    0.000    855.64                                                   
HCCO+O2<=>2CO+OH                         8.130e+11    0.000    855.64                                                   
C2H2+O2<=>HCCO+OH                        2.000e+08    1.500  30114.72                                                   
C2H2+O<=>TXCH2+CO                        2.168e+06    2.100   1570.27                                                   
C2H2+O<=>HCCO+H                          5.059e+06    2.100   1570.27                                                   
C2H3(+M)<=>C2H2+H(+M)                    2.000e+14    0.000  39744.26                                                   
LOW  /  4.153e+41   -7.500  45506.69 /                                                                                  
TROE/    0.35     1.00 10000000.00 10000000.00 /                                                                        
C2H3+O2<=>CH2O+HCO                       1.700e+29   -5.312   6493.79                                                   
C2H3+O2<=>C2H2+HO2                       5.190e+15   -1.260   3307.84                                                   
DUPLICATE                                                                                                               
C2H3+O2<=>C2H2+HO2                       2.120e-06    6.000   9474.19                                                   
DUPLICATE                                                                                                               
C2H4+M<=>C2H2+H2+M                       3.500e+16    0.000  71462.72                                                   
N2/0.40/ O2/0.40/ H2O/6.50/                                                                                             
CO/0.75/ CO2/1.50/                                                                                                      
NXC10H22/3.00/                                                                                                          
C2H4+H<=>C2H3+H2                         5.400e+14    0.000  14913.96                                                   
C2H4+OH<=>C2H3+H2O                       3.000e+13    0.000   3011.47                                                   
C2H4+O<=>CH3+HCO                         1.355e+07    1.880    178.78                                                   
C2H5(+M)=>C2H4+H(+M)                     8.200e+13    0.000  39913.96                                                   
LOW  /  1.000e+17    0.000  33460.80 /                                                                                  
TROE/    0.75    97.00   1379.00        /                                                                               
C2H4+H(+M)=>C2H5(+M)                     3.975e+09    1.280   1290.63                                                   
LOW  /  4.715e+18    0.000    755.26 /                                                                                  
TROE/    0.76    40.00   1025.00        /                                                                               
C2H5+O2<=>C2H4+HO2                       1.024e+10    0.000  -2186.90                                                   
C3H6=>C2H3+CH3                           3.150e+15    0.000  85803.06                                                   
C3H6+OH<=>C2H5+CH2O                      7.900e+12    0.000      0.00                                                   
NXC3H7<=>CH3+C2H4                        9.600e+13    0.000  31022.94                                                   
NXC3H7<=>H+C3H6                          1.250e+14    0.000  37021.99                                                   
PXC5H11=>C2H4+NXC3H7                     2.500e+13    0.000  28776.29                                                   
PXC7H14+H=>3C2H4+CH3                     7.200e+12    2.000   2896.75                                                   
PXC7H14+H=>C3H6+C2H5+C2H4                7.200e+12    1.300   1298.76                                                   
PXC7H15=>PXC5H11+C2H4                    2.000e+13    0.000  28776.29                                                   
PXC7H15+O2=>PXC7H14+HO2                  3.200e+12    0.000   4995.22                                                   
SXC10H21=>PXC7H15+C3H6                   1.500e+13    0.000  28274.38                                                   
NXC10H22=>2PXC5H11                       3.200e+16    0.000  81022.94                                                   
NXC10H22=>NXC3H7+PXC7H15                 3.100e+16    0.000  84335.56                                                   
NXC10H22+O2=>TXC10H21+HO2                3.000e+14    0.000  47562.14                                                   
NXC10H22+O2=>SXC10H21+HO2                3.000e+14    0.000  47562.14                                                   
NXC10H22+OH=>TXC10H21+H2O                1.300e+07    2.000   -764.82                                                   
NXC10H22+OH=>SXC10H21+H2O                1.300e+07    2.000   -764.82                                                   
NXC10H22+HO2=>TXC10H21+H2O2              4.000e+13    0.000  17017.21                                                   
NXC10H22+HO2=>SXC10H21+H2O2              4.000e+13    0.000  17017.21                                                   
NXC10H22+H=>TXC10H21+H2                  4.500e+07    2.000   4995.22                                                   
NXC10H22+H=>SXC10H21+H2                  4.500e+07    2.000   4995.22                                                   
NXC10H22+O=>TXC10H21+OH                  3.250e+13    0.000   5210.33                                                   
NXC10H22+O=>SXC10H21+OH                  3.250e+13    0.000   5210.33                                                   
SXC10H21=>TXC10H21                       2.000e+11    0.000  18116.63                                                   
TXC10H21=>SXC10H21                       2.000e+11    0.000  18116.63                                                   
SXC10H21+O2=>SXRO2                       4.000e+12    0.000      0.00                                                   
SXRO2=>SXC10H21+O2                       3.750e+21   -1.700  35659.66                                                   
TXC10H21+O2=>SXRO2                       4.000e+12    0.000      0.00                                                   
SXRO2=>TXC10H21+O2                       3.750e+21   -1.700  35659.66                                                   
END                                                                                                                     
