# Supplementary material for: A Novel Multi-Step Global Mechanism Scheme for n-Decane Combustion
Source: Entropy (Basel). 2023 Sep 28;25(10):1389. doi: 10.3390/e25101389 (PMC10606497; doi:10.3390/e25101389)
Supplement: Supplementary file 1 [file entropy-25-01389-s001.zip › skeletal mechanism/c10-trans-1.dat]

#SpecName      Dummy     eps/k     sigma     Dummy     Dummy     Dummy
N2                 0    97.530     3.621     0.000     0.000     0.000
H                  0   145.000     2.050     0.000     0.000     0.000
O2                 0   107.400     3.458     0.000     0.000     0.000
OH                 0    80.000     2.750     0.000     0.000     0.000
O                  0    80.000     2.750     0.000     0.000     0.000
H2                 0    38.000     2.920     0.000     0.000     0.000
H2O                0   572.400     2.605     0.000     0.000     0.000
HO2                0   107.400     3.458     0.000     0.000     0.000
H2O2               0   107.400     3.458     0.000     0.000     0.000
CO                 0    98.100     3.650     0.000     0.000     0.000
CO2                0   244.000     3.763     0.000     0.000     0.000
CH                 0    80.000     2.750     0.000     0.000     0.000
HCO                0   498.000     3.590     0.000     0.000     0.000
TXCH2              0   144.000     3.800     0.000     0.000     0.000
C2H2               0   209.000     4.100     0.000     0.000     0.000
CH3                0   144.000     3.800     0.000     0.000     0.000
C2H3               0   209.000     4.100     0.000     0.000     0.000
CH2O               0   498.000     3.590     0.000     0.000     0.000
C2H4               0   280.800     3.971     0.000     0.000     0.000
PXCH2              0   144.000     3.800     0.000     0.000     0.000
C3H6               0   266.800     4.982     0.000     0.000     0.000
CH4                0   141.400     3.746     0.000     0.000     0.000
C2H5               0   252.300     4.302     0.000     0.000     0.000
C2H6               0   252.300     4.302     0.000     0.000     0.000
CH2OH              0   417.000     3.690     0.000     0.000     0.000
CH3O               0   417.000     3.690     0.000     0.000     0.000
CH3OH              0   481.800     3.626     0.000     0.000     0.000
C2H                0   209.000     4.100     0.000     0.000     0.000
HCCO               0   150.000     2.500     0.000     0.000     0.000
CH2CO              0   436.000     3.970     0.000     0.000     0.000
CHO                0   498.000     3.590     0.000     0.000     0.000
CH2CHO             0   436.000     3.970     0.000     0.000     0.000
CH3CO              0   436.000     3.970     0.000     0.000     0.000
CH3CHO             0   436.000     3.970     0.000     0.000     0.000
C3H3               0   252.000     4.760     0.000     0.000     0.000
C4H4               0   357.000     5.180     0.000     0.000     0.000
UXC4H3             0   357.000     5.180     0.000     0.000     0.000
C3H4               0   252.000     4.760     0.000     0.000     0.000
C3H5               0   260.000     4.850     0.000     0.000     0.000
PXC3H4             0   252.000     4.760     0.000     0.000     0.000
NXC3H7             0   266.800     4.982     0.000     0.000     0.000
IXC3H7             0   266.800     4.982     0.000     0.000     0.000
C3H8               0   266.800     4.982     0.000     0.000     0.000
C4H2               0   357.000     5.180     0.000     0.000     0.000
SXC4H3             0   357.000     5.180     0.000     0.000     0.000
UXC4H5             0   357.000     5.180     0.000     0.000     0.000
SXC4H5             0   357.000     5.180     0.000     0.000     0.000
C4H6               0   375.974     4.605     0.000     0.000     0.000
C4H7               0   380.022     4.633     0.000     0.000     0.000
PXC4H8             0   357.000     5.176     0.000     0.000     0.000
PXC4H9             0   388.026     4.689     0.000     0.000     0.000
C5H9               0   433.447     4.993     0.000     0.000     0.000
PXC5H10            0   437.102     5.017     0.000     0.000     0.000
PXC5H11            0   440.735     5.041     0.000     0.000     0.000
PXC6H12            0   485.857     5.328     0.000     0.000     0.000
PXC6H13            0   489.224     5.349     0.000     0.000     0.000
PXC7H14            0   531.297     5.606     0.000     0.000     0.000
PXC7H15            0   534.454     5.625     0.000     0.000     0.000
SXC10H21           0   656.121     6.322     0.000     0.000     0.000
TXC10H21           0   656.121     6.322     0.000     0.000     0.000
NXC10H22           0   658.833     6.336     0.000     0.000     0.000
SXRO2              0   738.610     6.762     0.000     0.000     0.000
TX2XRO2H           0   738.610     6.762     0.000     0.000     0.000
PXC10H20           0   653.402     6.307     0.000     0.000     0.000
T2O2RO2H           0   814.902     7.151     0.000     0.000     0.000
TX2ORO2H           0   775.030     6.950     0.000     0.000     0.000
A1XC6H6            0   465.288     5.199     0.000     0.000     0.000
UXC6H7             0   468.762     5.221     0.000     0.000     0.000
A1XXC6H5           0   412.300     5.349     0.000     0.000     0.000
UXC6H5             0   412.300     5.349     0.000     0.000     0.000
C6H5O              0   450.000     5.500     0.000     0.000     0.000
C6H5OH             0   450.000     5.500     0.000     0.000     0.000
C5H5               0   418.598     4.895     0.000     0.000     0.000
C5H6               0   422.346     4.920     0.000     0.000     0.000
C5H5O              0   475.510     5.263     0.000     0.000     0.000
A1C2H              0   543.579     5.680     0.000     0.000     0.000
A1C2HX             0   540.461     5.661     0.000     0.000     0.000
A1C2HY             0   540.461     5.661     0.000     0.000     0.000
A1C2HAC            0   617.269     6.106     0.000     0.000     0.000
A2XX               0   617.269     6.106     0.000     0.000     0.000
A2XC10H8           0   620.102     6.122     0.000     0.000     0.000
A2R5               0   685.067     6.479     0.000     0.000     0.000
A2R5X              0   682.431     6.465     0.000     0.000     0.000
A2R5C2H            0   745.844     6.800     0.000     0.000     0.000
A2R5C2HY           0   743.366     6.787     0.000     0.000     0.000
ANC2HAC            0   805.570     7.105     0.000     0.000     0.000
A3R5X              0   805.570     7.105     0.000     0.000     0.000
A3R5               0   807.908     7.116     0.000     0.000     0.000
A3R5AC             0   864.472     7.396     0.000     0.000     0.000
A4                 0   835.000     7.240     0.000     0.000     0.000
A1CH3              0   512.062     5.490     0.000     0.000     0.000
A1CH2              0   508.805     5.470     0.000     0.000     0.000
A1CH2O             0   558.853     5.770     0.000     0.000     0.000
A1CH2OH            0   561.897     5.788     0.000     0.000     0.000
A1CHO              0   555.797     5.752     0.000     0.000     0.000
C14H14             0   760.587     6.876     0.000     0.000     0.000
A1CO               0   552.729     5.734     0.000     0.000     0.000
TMB                0   597.412     5.993     0.000     0.000     0.000
XYLXCH2            0   594.501     5.977     0.000     0.000     0.000
XYLXCH2O           0   639.564     6.230     0.000     0.000     0.000
XYLCH2OH           0   642.326     6.246     0.000     0.000     0.000
A1X2CH3            0   555.925     5.753     0.000     0.000     0.000
XYLX               0   552.857     5.735     0.000     0.000     0.000
XYLXCHO            0   636.794     6.215     0.000     0.000     0.000
XYLX2CHO           0   639.564     6.230     0.000     0.000     0.000
XYLXCO             0   634.015     6.200     0.000     0.000     0.000
TYLXCH2            0   552.857     5.735     0.000     0.000     0.000
TYLXCH2O           0   600.192     6.009     0.000     0.000     0.000
TYLCH2OH           0   603.084     6.026     0.000     0.000     0.000
TYLX               0   508.805     5.470     0.000     0.000     0.000
TYLXCHO            0   597.291     5.993     0.000     0.000     0.000
TYLX2CHO           0   600.192     6.009     0.000     0.000     0.000
TYLXCO             0   594.379     5.976     0.000     0.000     0.000
A4X                0   860.016     7.374     0.000     0.000     0.000
A4C2H              0   914.210     7.635     0.000     0.000     0.000
A4C2HY             0   912.073     7.625     0.000     0.000     0.000
A5X                0   966.170     7.879     0.000     0.000     0.000
A5                 0   968.221     7.888     0.000     0.000     0.000
