# Supplementary material for: A Novel Multi-Step Global Mechanism Scheme for n-Decane Combustion
Source: Entropy (Basel). 2023 Sep 28;25(10):1389. doi: 10.3390/e25101389 (PMC10606497; doi:10.3390/e25101389)
Supplement: Supplementary file 1 [file entropy-25-01389-s001.zip › skeletal mechanism/therm-C10.dat]

THERMO
       300      1000      5000
N2                000000N   2H   0O   0C   0G       300      5000    1000      1
 2.92664000E+00 1.48797670E-03-5.68476080E-07 1.00970380E-10-6.75335130E-15    2
-9.22797670E+02 5.98052790E+00 3.29867690E+00 1.40824040E-03-3.96322230E-06    3
 5.64151530E-09-2.44485490E-12-1.02089990E+03 3.95037220E+00                   4
H                 000000N   0H   1O   0C   0G       300      5000    1000      1
 2.50000000E+00 0.00000000E+00 0.00000000E+00 0.00000000E+00 0.00000000E+00    2
 2.54716270E+04-4.60117630E-01 2.50000000E+00 0.00000000E+00 0.00000000E+00    3
 0.00000000E+00 0.00000000E+00 2.54716270E+04-4.60117620E-01                   4
O2                000000N   0H   0O   2C   0G       300      5000    1000      1
 3.69757820E+00 6.13519690E-04-1.25884190E-07 1.77528150E-11-1.13643530E-15    2
-1.23393020E+03 3.18916560E+00 3.21293640E+00 1.12748630E-03-5.75615050E-07    3
 1.31387720E-09-8.76855390E-13-1.00524900E+03 6.03473760E+00                   4
OH                000000N   0H   1O   1C   0G       300      5000    1000      1
 2.88273050E+00 1.01397430E-03-2.27687710E-07 2.17468370E-11-5.12630530E-16    2
 3.88688790E+03 5.59571220E+00 3.63726590E+00 1.85091050E-04-1.67616460E-06    3
 2.38720270E-09-8.43144180E-13 3.60678170E+03 1.35886050E+00                   4
O                 000000N   0H   0O   1C   0G       300      5000    1000      1
 2.54205970E+00-2.75506190E-05-3.10280330E-09 4.55106740E-12-4.36805150E-16    2
 2.92308030E+04 4.92030810E+00 2.94642880E+00-1.63816650E-03 2.42103170E-06    3
-1.60284320E-09 3.89069630E-13 2.91476440E+04 2.96399490E+00                   4
H2                000000N   0H   2O   0C   0G       300      5000    1000      1
 2.99142340E+00 7.00064410E-04-5.63382870E-08-9.23157820E-12 1.58275180E-15    2
-8.35033990E+02-1.35511020E+00 3.29812430E+00 8.24944170E-04-8.14301530E-07    3
-9.47543430E-11 4.13487220E-13-1.01252090E+03-3.29409410E+00                   4
H2O               000000N   0H   2O   1C   0G       300      5000    1000      1
 2.67214560E+00 3.05629290E-03-8.73026010E-07 1.20099640E-10-6.39161790E-15    2
-2.98992090E+04 6.86281680E+00 3.38684250E+00 3.47498250E-03-6.35469630E-06    3
 6.96858130E-09-2.50658840E-12-3.02081130E+04 2.59023280E+00                   4
HO2               000000N   0H   1O   2C   0G       300      5000    1000      1
 4.17226590E+00 1.88120980E-03-3.46292970E-07 1.94685160E-11 1.76091530E-16    2
 6.18188510E+01 2.95779740E+00 4.30178800E+00-4.74902010E-03 2.11579530E-05    3
-2.42759610E-08 9.29206700E-12 2.94808760E+02 3.71670100E+00                   4
H2O2              000000N   0H   2O   2C   0G       300      5000    1000      1
 4.57316670E+00 4.33613630E-03-1.47468880E-06 2.34890370E-10-1.43165360E-14    2
-1.80069610E+04 5.01136960E-01 3.38875360E+00 6.56922600E-03-1.48501260E-07    3
-4.62580550E-09 2.47151470E-12-1.76631470E+04 6.78536310E+00                   4
CO                000000N   0H   0O   1C   1G       300      5000    1000      1
 3.02507810E+00 1.44268850E-03-5.63082780E-07 1.01858130E-10-6.91095150E-15    2
-1.42683490E+04 6.10821770E+00 3.26245160E+00 1.51194080E-03-3.88175520E-06    3
 5.58194420E-09-2.47495120E-12-1.43105390E+04 4.84889690E+00                   4
CO2               000000N   0H   0O   2C   1G       300      5000    1000      1
 4.45362280E+00 3.14016870E-03-1.27841050E-06 2.39399670E-10-1.66903320E-14    2
-4.89669610E+04-9.55395880E-01 2.27572460E+00 9.92207230E-03-1.04091130E-05    3
 6.86668680E-09-2.11728010E-12-4.83731410E+04 1.01884880E+01                   4
CH                000000N   0H   1O   0C   1G       300      5000    1000      1
 2.52090620E+00 1.76537260E-03-4.61475810E-07 5.92885670E-11-3.34732090E-15    2
 7.11340820E+04 7.40532230E+00 3.48981660E+00 3.23835540E-04-1.68899060E-06    3
 3.16217330E-09-1.40609070E-12 7.07999390E+04 2.08401110E+00                   4
HCO               000000N   0H   1O   1C   1G       300      5000    1000      1
 3.55727120E+00 3.34557280E-03-1.33500600E-06 2.47057260E-10-1.71385090E-14    2
 3.91632450E+03 5.55229950E+00 2.89832970E+00 6.19914660E-03-9.62308420E-06    3
 1.08982490E-08-4.57488520E-12 4.15992190E+03 8.98361390E+00                   4
TXCH2             000000N   0H   2O   0C   1G       300      5000    1000      1
 3.63640780E+00 1.93305660E-03-1.68701630E-07-1.00989940E-10 1.80825580E-14    2
 4.53413390E+04 2.15656060E+00 3.76223710E+00 1.15981910E-03 2.48958540E-07    3
 8.80083560E-10-7.33243540E-13 4.53679060E+04 1.71257760E+00                   4
C2H2              000000N   0H   2O   0C   2G       300      5000    1000      1
 4.43677040E+00 5.37603910E-03-1.91281670E-06 3.28637890E-10-2.15670950E-14    2
 2.56676640E+04-2.80033830E+00 2.01356220E+00 1.51904460E-02-1.61631890E-05    3
 9.07899180E-09-1.91274600E-12 2.61244430E+04 8.80537790E+00                   4
CH3               000000N   0H   3O   0C   1G       300      5000    1000      1
 2.84405160E+00 6.13797410E-03-2.23034520E-06 3.78516080E-10-2.45215900E-14    2
 1.64378080E+04 5.45269730E+00 2.43044280E+00 1.11240990E-02-1.68022030E-05    3
 1.62182870E-08-5.86495260E-12 1.64237810E+04 6.78979390E+00                   4
C2H3              000000N   0H   3O   0C   2G       300      5000    1000      1
 5.93346790E+00 4.01774560E-03-3.96673950E-07-1.44126650E-10 2.37864350E-14    2
 3.38543460E+04-8.53031250E+00 2.45927640E+00 7.37147640E-03 2.10987290E-06    3
-1.32164210E-09-1.18478380E-12 3.53522500E+04 1.15562020E+01                   4
CH2O              000000N   0H   2O   1C   1G       300      5000    1000      1
 3.16948070E+00 6.19327420E-03-2.25059810E-06 3.65982450E-10-2.20154100E-14    2
-1.44784250E+04 6.04235330E+00 4.79370360E+00-9.90815180E-03 3.73214590E-05    3
-3.79279020E-08 1.31770150E-11-1.43089550E+04 6.02887020E-01                   4
C2H4              000000N   0H   4O   0C   2G       300      5000    1000      1
 3.52841880E+00 1.14851840E-02-4.41838530E-06 7.84460050E-10-5.26684850E-14    2
 4.42828860E+03 2.23038910E+00-8.61487980E-01 2.79616280E-02-3.38867720E-05    3
 2.78515220E-08-9.73787890E-12 5.57304590E+03 2.42114870E+01                   4
PXCH2             000000N   0H   2O   0C   1G       300      5000    1000      1
 3.55288860E+00 2.06678820E-03-1.91411600E-07-1.10467340E-10 2.02134960E-14    2
 4.98497540E+04 1.68657000E+00 3.97126510E+00-1.69908870E-04 1.02536880E-06    3
 2.49255080E-09-1.98126630E-12 4.98936760E+04 5.75320720E-02                   4
C3H6              000000N   0H   6O   0C   3G       300      5000    1000      1
 6.72139740E+00 1.49317570E-02-4.96523530E-06 7.25107530E-10-3.80014760E-14    2
-9.24531490E+02-1.21556170E+01 1.45751570E+00 2.11422630E-02 4.04680120E-06    3
-1.63190030E-08 7.04751530E-12 1.07402080E+03 1.73994600E+01                   4
CH4               000000N   0H   4O   0C   1G       300      5000    1000      1
 1.68347880E+00 1.02372350E-02-3.87512860E-06 6.78558490E-10-4.50342310E-14    2
-1.00807870E+04 9.62339490E+00 7.78741480E-01 1.74766830E-02-2.78340900E-05    3
 3.04970800E-08-1.22393070E-11-9.82522850E+03 1.37221950E+01                   4
C2H5              000000N   0H   5O   0C   2G       300      5000    1000      1
 4.28788140E+00 1.24338930E-02-4.41391190E-06 7.06541020E-10-4.20351360E-14    2
 1.20564550E+04 8.46025830E-01 4.30585800E+00-4.18336380E-03 4.97072700E-05    3
-5.99058740E-08 2.30484780E-11 1.28417140E+04 4.71002360E+00                   4
C2H6              000000N   0H   6O   0C   2G       300      5000    1000      1
 4.82593820E+00 1.38404290E-02-4.55725880E-06 6.72496720E-10-3.59816140E-14    2
-1.27177930E+04-5.23950670E+00 1.46253870E+00 1.54946670E-02 5.78050730E-06    3
-1.25783190E-08 4.58626710E-12-1.12391760E+04 1.44322950E+01                   4
CH2OH             000000N   0H   3O   1C   1G       300      5000    1000      1
 4.67767330E+00 6.56087720E-03-2.26368640E-06 3.55304690E-10-2.08429590E-14    2
-2.89280480E+03 4.80418790E-01 3.86440270E+00 5.59131610E-03 5.95146350E-06    3
-1.04771760E-08 4.37931990E-12-2.50504930E+03 5.47106520E+00                   4
CH3O              000000N   0H   3O   1C   1G       300      5000    1000      1
 3.77079960E+00 7.87149740E-03-2.65638390E-06 3.94443140E-10-2.11261640E-14    2
 1.27832520E+02 2.92957490E+00 2.10620400E+00 7.21659510E-03 5.33847190E-06    3
-7.37763630E-09 2.07561050E-12 9.78601070E+02 1.31521770E+01                   4
CH3OH             000000N   0H   4O   1C   1G       300      5000    1000      1
 3.60125930E+00 1.02432230E-02-3.59992170E-06 5.72519510E-10-3.39127190E-14    2
-2.59971550E+04 4.70560250E+00 5.71539480E+00-1.52309200E-02 6.52441820E-05    3
-7.10808730E-08 2.61353830E-11-2.56427650E+04-1.50409700E+00                   4
C2H               000000N   0H   1O   0C   2G       300      5000    1000      1
 4.05533340E+00 3.52128900E-03-1.25311300E-06 1.95132140E-10-1.12765870E-14    2
 6.66686740E+04 1.22097750E+00 2.31144390E+00 9.72182640E-03-1.01664380E-05    3
 5.84358510E-09-1.30287890E-12 6.71508820E+04 9.98244230E+00                   4
HCCO              000000N   0H   1O   1C   2G       300      5000    1000      1
 4.26036350E+00 4.82742430E-03-1.66619740E-06 2.61406850E-10-1.53259010E-14    2
 1.78804840E+04 3.97884630E+00 2.76592870E+00 1.41742590E-02-2.32606150E-05    3
 2.15734910E-08-7.58539290E-12 1.80856330E+04 1.05408980E+01                   4
CH2CO             000000N   0H   2O   1C   2G       300      5000    1000      1
 5.75779010E+00 6.34965070E-03-2.25844070E-06 3.62084620E-10-2.15690300E-14    2
-7.97861130E+03-6.10640370E+00 2.14011650E+00 1.80883680E-02-1.73242160E-05    3
 9.27674770E-09-1.99150110E-12-7.04305090E+03 1.21986990E+01                   4
CHO               000000N   0H   1O   1C   1G       300      5000    1000      1
 3.55727120E+00 3.34557280E-03-1.33500600E-06 2.47057260E-10-1.71385090E-14    2
 3.91632450E+03 5.55229950E+00 2.89832970E+00 6.19914660E-03-9.62308420E-06    3
 1.08982490E-08-4.57488520E-12 4.15992190E+03 8.98361390E+00                   4
CH2CHO            000000N   0H   3O   1C   2G       300      5000    1000      1
 5.97566990E+00 8.13059140E-03-2.74362450E-06 4.07030410E-10-2.17601710E-14    2
 4.90321780E+02-5.03208790E+00 3.40906240E+00 1.07385740E-02 1.89149250E-06    3
-7.15858310E-09 2.86738510E-12 1.52147660E+03 9.57145350E+00                   4
CH3CO             000000N   0H   3O   1C   2G       300      5000    1000      1
 5.94477310E+00 7.86672050E-03-2.88658820E-06 4.72708750E-10-2.85998610E-14    2
-3.78730750E+03-5.01367510E+00 4.16342570E+00-2.32616100E-04 3.42678200E-05    3
-4.41052270E-08 1.72756120E-11-2.65745290E+03 7.34682800E+00                   4
CH3CHO            000000N   0H   4O   1C   2G       300      5000    1000      1
 5.40411080E+00 1.17230590E-02-4.22631370E-06 6.83724510E-10-4.09848630E-14    2
-2.25931220E+04-3.48079170E+00 4.72945950E+00-3.19328580E-03 4.75349210E-05    3
-5.74586110E-08 2.19311120E-11-2.15728780E+04 4.10301590E+00                   4
C3H3              000000N   0H   3O   0C   3G       300      5000    1000      1
 6.64169530E+00 8.08596510E-03-2.84792380E-06 4.53534470E-10-2.68885350E-14    2
 3.89793950E+04-1.04000710E+01 1.82837820E+00 2.37841710E-02-2.19236630E-05    3
 1.00077550E-08-1.39025790E-12 4.01863080E+04 1.38449120E+01                   4
C4H4              000000N   0H   4O   0C   4G       300      5000    1000      1
 8.89214900E+00 1.09088500E-02-3.59495970E-06 5.19341900E-10-2.68089210E-14    2
 2.99665220E+04-2.17269440E+01 2.14033700E+00 2.46050470E-02-3.63916570E-06    3
-1.53040140E-08 8.89646080E-12 3.20561700E+04 1.42824770E+01                   4
UXC4H3            000000N   0H   3O   0C   4G       300      5000    1000      1
 8.48742010E+00 8.69089370E-03-2.85444370E-06 4.12007980E-10-2.13010930E-14    2
 5.40440690E+04-1.90185090E+01 3.55397130E+00 1.94619860E-02-4.81024840E-06    3
-9.73012250E-09 6.23905350E-12 5.55273770E+04 7.08298680E+00                   4
C3H4              000000N   0H   4O   0C   3G       300      5000    1000      1
 6.31687220E+00 1.11337280E-02-3.96293780E-06 6.35642380E-10-3.78755400E-14    2
 2.01174950E+04-1.09957660E+01 2.61304450E+00 1.21225750E-02 1.85398800E-05    3
-3.45251490E-08 1.53350790E-11 2.15415670E+04 1.02261390E+01                   4
C3H5              000000N   0H   5O   0C   3G       300      5000    1000      1
 9.65153900E+00 8.07559600E-03-7.96542400E-07-4.65069600E-10 8.60328100E-14    2
 1.53009550E+04-2.83784800E+01 2.27648600E+00 1.98556400E-02 1.12384210E-06    3
-1.01457570E-08 3.44134200E-12 1.78949600E+04 1.22141390E+01                   4
PXC3H4            000000N   0H   4O   0C   3G       300      5000    1000      1
 6.02524000E+00 1.13365420E-02-4.02233910E-06 6.43760630E-10-3.82996350E-14    2
 1.96209420E+04-8.60437850E+00 2.68038690E+00 1.57996510E-02 2.50705960E-06    3
-1.36576230E-08 6.61542850E-12 2.08023740E+04 9.87693510E+00                   4
NXC3H7            000000N   0H   7O   0C   3G       300      5000    1000      1
 7.70269870E+00 1.60442030E-02-5.28332200E-06 7.62985900E-10-3.93922840E-14    2
 8.29843360E+03-1.54801800E+01 1.05155180E+00 2.59919800E-02 2.38005400E-06    3
-1.96095690E-08 9.37324700E-12 1.06318630E+04 2.11225590E+01                   4
IXC3H7            000000N   0H   7O   0C   3G       300      5000    1000      1
 6.52946380E+00 1.71932880E-02-5.71532200E-06 8.34080800E-10-4.36635320E-14    2
 7.71791020E+03-9.13990210E+00 1.44615840E+00 2.09889750E-02 7.71726720E-06    3
-1.84813910E-08 7.12690240E-12 9.82060940E+03 2.01082000E+01                   4
C3H8              000000N   0H   8O   0C   3G       300      5000    1000      1
 7.52521710E+00 1.88903400E-02-6.28392440E-06 9.17937280E-10-4.81240990E-14    2
-1.64645470E+04-1.78439030E+01 8.96920800E-01 2.66898610E-02 5.43142510E-06    3
-2.12600070E-08 9.24333010E-12-1.39549180E+04 1.93553310E+01                   4
C4H2              000000N   0H   2O   0C   4G       300      5000    1000      1
 8.66700350E+00 6.71663710E-03-2.35449950E-06 3.73830790E-10-2.21189140E-14    2
 5.28784390E+04-2.11142050E+01-3.95185080E-01 5.19558130E-02-9.17866160E-05    3
 8.05239290E-08-2.69170880E-11 5.44732140E+04 2.09691010E+01                   4
SXC4H3            000000N   0H   3O   0C   4G       300      3000    1000      1
-5.42509560E+00 4.83772230E-02-4.43132670E-05 1.92374260E-08-3.16170680E-12    2
 6.34253980E+04 5.26387710E+01 4.54293300E+00 1.74318030E-02-8.49905430E-06    3
 8.63265850E-10 3.75631030E-13 6.08780620E+04 2.06079480E+00                   4
UXC4H5            000000N   0H   5O   0C   4G       300      5000    1000      1
 7.25591800E+00 1.71413100E-02-7.43504500E-06 1.64105200E-09-1.53607800E-13    2
 3.82274100E+04-1.24228300E+01-2.03292800E+00 5.36305300E-02-6.33826900E-05    3
 4.06414400E-08-1.03980200E-11 4.02196500E+04 3.27878300E+01                   4
SXC4H5            000000N   0H   5O   0C   4G       300      5000    1000      1
 4.07342100E+00 2.49073700E-02-1.32295400E-05 3.41590600E-09-3.48744600E-13    2
 3.39754200E+04 4.32529300E+00-1.95092300E+00 5.32814400E-02-6.53067700E-05    3
 4.69942200E-08-1.42048800E-11 3.50484600E+04 3.25424600E+01                   4
C4H6              000000N   0H   6O   0C   4G       300      5000    1000      1
 1.25443660E+01 9.59652500E-03-9.18701200E-07-5.42964000E-10 1.00536360E-13    2
 8.57873500E+03-4.41831200E+01 1.93162400E+00 2.47903000E-02 3.01807100E-06    3
-1.15468560E-08 2.58662300E-12 1.25360850E+04 1.50112800E+01                   4
C4H7              000000N   0H   7O   0C   4G       300      5000    1000      1
 5.44066200E+00 2.74460300E-02-1.36549600E-05 3.34035200E-09-3.29005000E-13    2
 2.09074600E+04-1.67317500E+00 9.27815100E+00-2.95630500E-02 1.63286600E-04    3
-2.00057600E-07 7.93460500E-11 2.15084700E+04-1.17627400E+01                   4
PXC4H8            000000N   0H   8O   0C   4G       300      5000    1000      1
 2.05358410E+00 3.43505070E-02-1.58831960E-05 3.30896620E-09-2.53610450E-13    2
-2.13972310E+03 1.55432010E+01 1.18113800E+00 3.08533800E-02 5.08652470E-06    3
-2.46548880E-08 1.11101930E-11-1.79040040E+03 2.10624690E+01                   4
PXC4H9            000000N   0H   9O   0C   4G       300      5000    1000      1
 6.46306000E+00 2.57886000E-02-8.19777000E-06 1.23725000E-09-7.28463000E-14    2
 5.19190000E+03-5.71230000E+00 2.58666000E-01 4.62296000E-02-3.04543000E-05    3
 9.74336000E-09-5.38398000E-13 6.56122000E+03 2.51144000E+01                   4
C5H9              000000N   0H   9O   0C   5G       300      5000    1000      1
 1.01386400E+01 2.27141380E-02-7.79104630E-06 1.18765220E-09-6.59324480E-14    2
-1.72183590E+03-3.31258850E+01-2.41901110E+00 4.04303890E-02 6.78023390E-06    3
-3.37247420E-08 1.51167130E-11 2.81218870E+03 3.64592440E+01                   4
PXC5H10           000000N   0H  10O   0C   5G       300      5000    1000      1
 1.25414540E+01 2.39410700E-02-7.74455290E-06 1.11579700E-09-5.79681160E-14    2
-8.71753520E+03-3.98541870E+01 1.76278590E+00 3.89027890E-02 5.83807740E-06    3
-3.05471880E-08 1.38394650E-11-4.81098830E+03 1.99291690E+01                   4
PXC5H11           000000N   0H  11O   0C   5G       300      5000    1000      1
 1.06551910E+01 3.09392660E-02-1.17905970E-05 2.05578310E-09-1.34048480E-13    2
 1.91752170E+01-2.75262150E+01 2.19509120E+00 4.12915090E-02 6.58524190E-06    3
-3.37515080E-08 1.54053990E-11 3.02183180E+03 1.94248350E+01                   4
PXC6H12           000000N   0H  12O   0C   6G       300      5000    1000      1
 1.86636350E+01 2.09714510E-02-3.10828090E-06-6.86516180E-10 1.60236080E-13    2
-1.35908950E+04-7.09026950E+01 1.96862030E+00 4.76562310E-02 6.60153730E-06    3
-3.71481730E-08 1.69224630E-11-7.71187890E+03 2.08460690E+01                   4
PXC6H13           000000N   0H  13O   0C   6G       300      5000    1000      1
 1.27597700E+01 3.71342790E-02-1.42561100E-05 2.50525560E-09-1.64597070E-13    2
-3.56937500E+03-3.69995270E+01 2.30623530E+00 5.02000450E-02 7.93877730E-06    3
-4.12606550E-08 1.87943690E-11 1.02697110E+02 2.08966370E+01                   4
PXC7H14           000000N   0H  14O   0C   7G       300      5000    1000      1
 2.20515900E+01 2.43583880E-02-3.55661810E-06-8.22390820E-10 1.89383770E-13    2
-1.76170040E+04-8.74064640E+01 2.29726600E+00 5.59085460E-02 8.14515620E-06    3
-4.44814350E-08 2.03510130E-11-1.06558790E+04 2.11632080E+01                   4
PXC7H15           000000N   0H  15O   0C   7G       300      5000    1000      1
 1.49188600E+01 4.32057310E-02-1.66293180E-05 2.92776160E-09-1.92614260E-13    2
-7.17518750E+03-4.67647860E+01 2.46798900E+00 5.88880110E-02 9.50681900E-06    3
-4.86846370E-08 2.20524290E-11-2.82337940E+03 2.21353450E+01                   4
SXC10H21          000000N   0H  21O   0C  10G       300      5000    1000      1
 1.81669000E+01 6.19103000E-02-2.06071000E-05 3.21749000E-09-1.94185000E-13    2
-1.57082000E+04-5.65336000E+01 6.33612000E-01 1.06720000E-01-4.80576000E-05    3
-5.93340000E-09 9.13640000E-12-1.10078000E+04 3.42156000E+01                   4
TXC10H21          000000N   0H  21O   0C  10G       300      5000    1000      1
 1.81669000E+01 6.19103000E-02-2.06071000E-05 3.21749000E-09-1.94185000E-13    2
-1.57082000E+04-5.65336000E+01 6.33612000E-01 1.06720000E-01-4.80576000E-05    3
-5.93340000E-09 9.13640000E-12-1.10078000E+04 3.42156000E+01                   4
NXC10H22          000000N   0H  22O   0C  10G       300      5000    1000      1
 1.78403000E+01 6.65048000E-02-2.32831000E-05 3.77059000E-09-2.33609000E-13    2
-3.96948000E+04-5.82861000E+01 4.80311000E-01 1.04086000E-01-3.18681000E-05    3
-2.25594000E-08 1.44230000E-11-3.46127000E+04 3.34559000E+01                   4
SXRO2             000000N   0H  21O   2C  10G       300      5000    1000      1
 2.84782000E+01 5.37539000E-02-1.68186000E-05 2.51367000E-09-1.47208000E-13    2
-3.74118000E+04-1.09121000E+02 5.31404000E+00 8.93873000E-02 1.45351000E-05    3
-7.49250000E-08 3.35325000E-11-2.98918000E+04 1.69741000E+01                   4
TX2XRO2H          000000N   0H  21O   2C  10G       300      5000    1000      1
 2.92019000E+01 5.15917000E-02-1.57327000E-05 2.30306000E-09-1.32640000E-13    2
-3.11192000E+04-1.08855000E+02 5.15231000E+00 9.97913000E-02-1.80635000E-05    3
-4.18435000E-08 2.22786000E-11-2.38380000E+04 1.93526000E+01                   4
PXC10H20          000000N   0H  20O   0C  10G       300      5000    1000      1
 1.74052000E+01 6.20349000E-02-2.18371000E-05 3.55296000E-09-2.21002000E-13    2
-2.41512000E+04-5.45075000E+01 2.86905000E-01 1.00011000E-01-3.19131000E-05    3
-2.17285000E-08 1.42532000E-11-1.92368000E+04 3.56120000E+01                   4
T2O2RO2H          000000N   0H  21O   4C  10G       300      5000    1000      1
 3.50907000E+01 5.10590000E-02-1.54345000E-05 2.24627000E-09-1.28901000E-13    2
-5.12675000E+04-1.37750000E+02 4.81972000E-01 1.45020000E-01-9.99308000E-05    3
 2.60422000E-08 1.19358000E-12-4.16875000E+04 4.13429000E+01                   4
TX2ORO2H          000000N   0H  20O   3C  10G       300      5000    1000      1
 2.36731000E+01 6.16392000E-02-2.09836000E-05 3.33166000E-09-2.03590000E-13    2
-7.18258000E+04-7.77662000E+01 8.80733000E+00 6.50623000E-02 6.95058000E-05    3
-1.26905000E-07 5.10991000E-11-6.65361000E+04 6.84155000E+00                   4
A1XC6H6           000000N   0H   6O   0C   6G       300      5000    1000      1
 1.18126690E+01 1.91747360E-02-6.54573890E-06 9.83110480E-10-5.33532090E-14    2
 4.44450760E+03-4.39528350E+01-3.24560170E+00 4.73391710E-02-2.49162170E-06    3
-3.45499420E-08 1.83195960E-11 9.27789230E+03 3.71256710E+01                   4
UXC6H7            000000N   0H   7O   0C   6G       300      5000    1000      1
 1.05069910E+01 2.77934090E-02-1.34339250E-05 3.16644720E-09-2.95399820E-13    2
 4.47367430E+04-3.25615540E+01-4.66948620E+00 8.74776370E-02-1.06093770E-04    3
 6.96161220E-08-1.86081190E-11 4.80078450E+04 4.13478060E+01                   4
A1XXC6H5          000000N   0H   5O   0C   6G       300      5000    1000      1
 1.57758870E+01 9.65110900E-03-9.42941600E-07-5.46911100E-10 1.02652160E-13    2
 3.30269800E+04-6.17628000E+01 1.14355670E-01 3.62732400E-02 1.15828560E-06    3
-2.19696400E-08 8.46355600E-12 3.83605400E+04 2.38011700E+01                   4
UXC6H5            000000N   0H   5O   0C   6G       300      5000    1000      1
 1.72154000E+01 8.62106800E-03-8.22134000E-07-4.75216400E-10 8.84408600E-14    2
 6.38581900E+04-6.13912800E+01 4.85426800E+00 3.03165900E-02 1.74289200E-07    3
-1.81101000E-08 7.39251100E-12 6.79873300E+04 5.85493400E+00                   4
C6H5O             000000N   0H   5O   1C   6G       300      5000    1000      1
 1.38339840E+01 1.76184030E-02-6.06962570E-06 9.19881730E-10-5.04491810E-14    2
-6.92125490E+02-5.03929900E+01-1.82194330E+00 4.81225100E-02-4.67923020E-06    3
-3.40185940E-08 1.86496370E-11 4.24291800E+03 3.35261990E+01                   4
C6H5OH            000000N   0H   6O   1C   6G       300      5000    1000      1
 1.49120730E+01 1.83781350E-02-6.19831280E-06 9.19832210E-10-4.92095650E-14    2
-1.83751990E+04-5.59241030E+01-1.69565390E+00 5.22712990E-02-7.20240500E-06    3
-3.58596030E-08 2.04490730E-11-1.32841210E+04 3.25421600E+01                   4
C5H5              000000N   0H   5O   0C   5G       300      5000    1000      1
 1.08440720E+01 1.53928310E-02-5.56304220E-06 9.01894400E-10-5.41566190E-14    2
 2.69508860E+04-3.52549830E+01-9.59028490E-01 3.13967770E-02 2.67240500E-05    3
-6.89421830E-08 3.33019830E-11 3.07794410E+04 2.90727800E+01                   4
C5H6              000000N   0H   6O   0C   5G       300      5000    1000      1
 9.97578480E+00 1.89055430E-02-6.84114610E-06 1.10993400E-09-6.66802360E-14    2
 1.10816930E+04-3.22094540E+01 8.61089570E-01 1.48040310E-02 7.21088950E-05    3
-1.13380550E-07 4.86899720E-11 1.48017550E+04 2.13534530E+01                   4
C5H5O             000000N   0H   5O   1C   5G       300      5000    1000      1
 7.32197240E+00 2.62172710E-02-1.03943570E-05 6.98055340E-10 3.03075250E-13    2
 8.67250780E+03-1.33959770E+01-9.12749000E+00 8.90928430E-02-9.89296310E-05    3
 5.51649460E-08-1.20546460E-11 1.20507690E+04 6.65586700E+01                   4
A1C2H             000000N   0H   6O   0C   8G       300      5000    1000      1
 9.09223910E+00 3.61399210E-02-1.86046210E-05 4.61164030E-09-4.46884760E-13    2
 3.31178950E+04-2.53239560E+01-5.57356520E+00 8.67309640E-02-8.41191060E-05    3
 4.18470380E-08-8.10560220E-12 3.65492340E+04 4.76529110E+01                   4
A1C2HX            000000N   0H   5O   0C   8G       300      5000    1000      1
 9.43202080E+00 3.25329290E-02-1.68709990E-05 4.20594250E-09-4.09400480E-13    2
 6.45862270E+04-2.48636700E+01-4.56114890E+00 8.13046740E-02-8.13362740E-05    3
 4.22006150E-08-8.72984310E-12 6.78473700E+04 4.46738350E+01                   4
A1C2HY            000000N   0H   5O   0C   8G       300      5000    1000      1
 9.43202080E+00 3.25329290E-02-1.68709990E-05 4.20594250E-09-4.09400480E-13    2
 6.45862270E+04-2.48636700E+01-4.56114890E+00 8.13046740E-02-8.13362740E-05    3
 4.22006150E-08-8.72984310E-12 6.78473700E+04 4.46738350E+01                   4
A1C2HAC           000000N   0H   7O   0C  10G       300      5000    1000      1
 1.21998720E+01 4.24216550E-02-2.18133560E-05 5.39916760E-09-5.22371160E-13    2
 6.67337020E+04-3.55326290E+01-2.87461430E+00 9.35986380E-02-8.71626910E-05    3
 4.21237400E-08-8.01506440E-12 7.03202060E+04 3.97275660E+01                   4
A2XX              000000N   0H   7O   0C  10G       300      5000    1000      1
 9.14717570E+00 4.80582360E-02-2.53147210E-05 6.38292050E-09-6.26509890E-13    2
 4.40011310E+04-2.59244170E+01-6.02056560E+00 9.04003210E-02-6.16294130E-05    3
 1.13763900E-08 3.50244490E-12 4.80276680E+04 5.19691610E+01                   4
A2XC10H8          000000N   0H   8O   0C  10G       300      5000    1000      1
 8.80739400E+00 5.16652280E-02-2.70483430E-05 6.78861830E-09-6.63994160E-13    2
 1.25327990E+04-2.70778500E+01-7.03298200E+00 9.58266120E-02-6.44122450E-05    3
 1.10228130E-08 4.12668590E-12 1.67304320E+04 5.42550890E+01                   4
A2R5              000000N   0H   8O   0C  12G       300      5000    1000      1
 1.16241070E+01 5.59622320E-02-2.94062870E-05 7.38432070E-09-7.21579440E-13    2
 2.42476570E+04-4.09114210E+01-8.55541730E+00 1.18973580E-01-1.00444790E-04    3
 4.06305920E-08-5.78493020E-12 2.93021080E+04 6.11754410E+01                   4
A2R5X             000000N   0H   7O   0C  12G       300      5000    1000      1
 1.19638890E+01 5.23552400E-02-2.76726650E-05 6.97862290E-09-6.84095170E-13    2
 5.57163890E+04-4.04511340E+01-7.54300090E+00 1.13547290E-01-9.76619570E-05    3
 4.09841690E-08-6.40917110E-12 6.06006440E+04 5.81963650E+01                   4
A2R5C2H           000000N   0H   8O   0C  14G       300      5000    1000      1
 1.58388230E+01 5.78825370E-02-3.03295900E-05 7.60020670E-09-7.41430480E-13    2
 5.07097350E+04-6.07315310E+01-8.97450750E+00 1.44759500E-01-1.48216490E-04    3
 8.18067270E-08-1.91513300E-11 5.65105670E+04 6.26063380E+01                   4
A2R5C2HY          000000N   0H   7O   0C  14G       300      5000    1000      1
 1.61786050E+01 5.42755450E-02-2.85959680E-05 7.19450890E-09-7.03946210E-13    2
 8.21784670E+04-6.09643920E+01-7.96209110E+00 1.39333210E-01-1.45433650E-04    3
 8.21603030E-08-1.97755710E-11 8.78091030E+04 5.89341140E+01                   4
ANC2HAC           000000N   0H   9O   0C  16G       300      5000    1000      1
 1.89464560E+01 6.41642720E-02-3.35383250E-05 8.38773400E-09-8.16916880E-13    2
 8.43251420E+04-7.16333520E+01-6.27555650E+00 1.51627170E-01-1.51260070E-04    3
 8.20834280E-08-1.90607920E-11 9.02811390E+04 5.39878460E+01                   4
A3R5X             000000N   0H   9O   0C  16G       300      5000    1000      1
 1.58937590E+01 6.98008520E-02-3.70396900E-05 9.37148680E-09-9.21055620E-13    2
 6.04853190E+04-6.20251390E+01-9.42150780E+00 1.48428860E-01-1.25726790E-04    3
 5.13360780E-08-7.54328320E-12 6.68822500E+04 6.62294400E+01                   4
A3R5              000000N   0H  10O   0C  16G       300      5000    1000      1
 1.55539780E+01 7.34078440E-02-3.87733110E-05 9.77718460E-09-9.58539890E-13    2
 2.90175880E+04-6.17922780E+01-1.04339240E+01 1.53855150E-01-1.28509620E-04    3
 5.09825020E-08-6.91904230E-12 3.55847140E+04 6.99016630E+01                   4
A3R5AC            000000N   0H  11O   0C  18G       300      5000    1000      1
 1.86616100E+01 7.96895780E-02-4.19820460E-05 1.05647120E-08-1.03402630E-12    2
 6.26329960E+04-7.26940990E+01-7.73497320E+00 1.60722820E-01-1.31553210E-04    3
 5.12592030E-08-6.82850430E-12 6.93552860E+04 6.12831710E+01                   4
A4                000000N   0H  10O   0C  18G       300      5000    1000      1
 1.58181800E+01 7.33041460E-02-3.89140070E-05 9.86956060E-09-9.73007550E-13    2
 1.81859660E+04-6.64008600E+01-1.27729670E+01 1.58626500E-01-1.24762660E-04    3
 3.79271240E-08 5.72119390E-14 2.55117190E+04 7.90916820E+01                   4
A1CH3             000000N   0H   8O   0C   7G       300      5000    1000      1
 1.29400340E+01 2.66912870E-02-9.68385050E-06 1.57386290E-09-9.46636010E-14    2
-6.97649080E+02-4.67287850E+01 1.61526630E+00 2.10994380E-02 8.53660180E-05    3
-1.32610660E-07 5.59566040E-11 4.07563000E+03 2.02822100E+01                   4
A1CH2             000000N   0H   7O   0C   7G       300      5000    1000      1
 4.41949990E+00 4.49360050E-02-2.51288570E-05 6.75245860E-09-7.04874360E-13    2
 2.23881170E+04 5.98831180E-02 2.87366990E+00 1.91802680E-02 6.88078360E-05    3
-9.17604050E-08 3.11729080E-11 2.37522700E+04 1.43936690E+01                   4
A1CH2O            000000N   0H   7O   1C   7G       300      5000    1000      1
 1.59862010E+01-4.97304460E-02 2.30014220E-04-2.35261750E-07 7.39676510E-11    2
 9.31824800E+03-3.79033050E+01 1.59862010E+01-4.97304460E-02 2.30014220E-04    3
-2.35261750E-07 7.39676510E-11 9.31824800E+03-3.79033050E+01                   4
A1CH2OH           000000N   0H   8O   1C   7G       300      3500    1000      1
-3.14397200E+01 1.33098070E-01-9.41659380E-05 2.93039810E-08-3.31911280E-12    2
-4.52038230E+03 1.94897220E+02-2.79465720E+00 6.89891870E-02-4.46364940E-05    3
 1.31760900E-08-1.25685890E-12-1.40013550E+04 4.12286570E+01                   4
A1CHO             000000N   0H   6O   1C   7G       300      5000    1000      1
 1.36507370E+01 2.56804190E-02-1.04667290E-05 1.94134300E-09-1.34837920E-13    2
-1.10197440E+04-4.79657960E+01-3.16273340E+00 6.63692450E-02-3.48163530E-05    3
-6.29993770E-09 8.58071010E-12-6.11693490E+03 4.02317350E+01                   4
C14H14            000000N   0H  14O   0C  14G       300      5000    1000      1
 7.29203500E+00 9.25020000E-02-5.16864100E-05 1.36270900E-08-1.38114800E-12    2
 1.03167300E+04-1.13273800E+01-1.38895800E+01 1.72098400E-01-1.70066000E-04    3
 9.60188800E-08-2.37325300E-11 1.50323400E+04 9.27073600E+01                   4
A1CO              000000N   0H   5O   1C   7G       300      5000    1000      1
-7.69186140E-01 5.54557260E-02-3.46643680E-05 8.80636100E-09-4.36660340E-13    2
 1.11431460E+04 3.20241050E+01-7.69186140E-01 5.54557260E-02-3.46643680E-05    3
 8.80636100E-09-4.36660340E-13 1.11431460E+04 3.20241050E+01                   4
TMB               000000N   0H  12O   0C   9G       300      5000    1000      1
 1.41717400E+01 4.28535600E-02-1.56235200E-05 2.61892000E-09-1.67059100E-13    2
-8.88800000E+03-5.17945300E+01-4.03183700E+00 8.85704500E-02-5.20482300E-05    3
 1.02996200E-08 1.02902800E-12-3.56068400E+03 4.35875500E+01                   4
XYLXCH2           000000N   0H  11O   0C   9G       300      5000    1000      1
 1.67836000E+01 3.67078220E-02-1.23853420E-05 1.95470970E-09-1.18982610E-13    2
 8.18465820E+03-6.29877470E+01-3.87351850E+00 8.93020930E-02-5.73431170E-05    3
 1.55211080E-08-6.96420240E-13 1.42544490E+04 4.52134170E+01                   4
XYLXCH2O          000000N   0H  11O   1C   9G       300      5000    1000      1
 1.82964800E+01 2.71058900E-02-8.42206300E-06 1.26100600E-09-7.44048800E-14    2
 8.07052700E+02-7.07263800E+01-6.41878200E+00 8.82434500E-02-6.04958700E-05    3
 1.85473600E-08-1.71984100E-12 8.31896100E+03 5.95491600E+01                   4
XYLCH2OH          000000N   0H  12O   1C   9G       300      5000    1000      1
 1.68876900E+01 3.23146200E-02-1.11358000E-05 1.79354900E-09-1.11249400E-13    2
-2.45860000E+04-6.21090600E+01-5.05228000E+00 8.40405400E-02-4.93472000E-05    3
 8.76376700E-09 1.32070100E-12-1.78008000E+04 5.41452900E+01                   4
A1X2CH3           000000N   0H  10O   0C   8G       300      5000    1000      1
 1.68314700E+01 2.85664300E-02-9.55371300E-06 1.50944600E-09-9.25453100E-14    2
-6.33124400E+03-6.67627200E+01-2.93786900E+00 7.16098700E-02-3.72826000E-05    3
 4.06071100E-09 1.79412700E-12 1.44190200E+02 3.92979900E+01                   4

XYLX              000000N   0H   9O   0C   8G       300      5000    1000      1
 1.81842600E+01 2.28694600E-02-6.64860100E-06 9.50865300E-10-5.44593800E-14    2
 2.29218600E+04-7.19328100E+01-2.00178100E+00 6.52496400E-02-3.20204400E-05    3
 2.19865700E-09 1.86939600E-12 2.96783800E+04 3.69162900E+01                   4
XYLXCHO           000000N   0H  10O   1C   9G       300      5000    1000      1
 3.42404000E+01 5.43970200E-03-9.42474700E-07 9.00579800E-11-3.84149300E-15    2
-2.41054600E+04-1.61304400E+02-2.81762600E+00 7.37014800E-02-3.57332900E-05    3
 3.06794600E-09 6.02856100E-13-1.04472000E+04 4.26727400E+01                   4
XYLX2CHO          000000N   0H  11O   1C   9G       300      5000    1000      1
 3.42404000E+01 5.43970200E-03-9.42474700E-07 9.00579800E-11-3.84149300E-15    2
-2.41054600E+04-1.61304400E+02-2.81762600E+00 7.37014800E-02-3.57332900E-05    3
 3.06794600E-09 6.02856100E-13-1.04472000E+04 4.26727400E+01                   4
XYLXCO            000000N   0H   9O   1C   9G       300      5000    1000      1
 3.28942800E+01 4.43046200E-03-5.96482400E-07 4.80255800E-11-1.90741800E-15    2
-6.12002300E+03-1.54036600E+02-1.63861600E+00 6.09660200E-02-1.57192000E-05    3
-1.13106000E-08 4.47312500E-12 7.13064500E+03 3.82014400E+01                   4
TYLXCH2           000000N   0H   9O   0C   8G       300      5000    1000      1
 1.68118700E+01 3.60686100E-02-1.20924400E-05 1.91168700E-09-1.17139900E-13    2
 8.48686700E+03-6.52820000E+01-3.76136800E+00 8.97059200E-02-5.97221600E-05    3
 1.74869400E-08-1.14740200E-12 1.44302600E+04 4.20762200E+01                   4
TYLXCH2O          000000N   0H   9O   1C   8G       300      5000    1000      1
 2.45318400E+01 2.61372700E-02-7.46644100E-06 1.05314700E-09-5.96791400E-14    2
-5.72744100E+03-1.05534900E+02-5.85459100E+00 9.51451100E-02-6.05882100E-05    3
 1.71245400E-08-1.63812100E-12 4.16016700E+03 5.69576300E+01                   4
TYLCH2OH          000000N   0H  10O   1C   8G       300      5000    1000      1
 2.34659500E+01 3.06043100E-02-9.67708700E-06 1.46806400E-09-8.74595400E-14    2
-3.12322400E+04-9.87605300E+01-4.71690600E+00 9.25432100E-02-5.33161100E-05    3
 1.12364500E-08 1.62028700E-14-2.19353200E+04 5.25183400E+01                   4
TYLX              000000N   0H   7O   0C   7G       300      5000    1000      1
 1.35915500E+01 2.24186700E-02-7.13697000E-06 1.08734600E-09-6.49369100E-14    2
 2.88194800E+04-4.94644400E+01-3.53983800E+00 6.11194400E-02-3.16055200E-05    3
 1.04280700E-09 2.86556900E-12 3.41817000E+04 4.16907500E+01                   4
TYLXCHO           000000N   0H   8O   1C   8G       300      5000    1000      1
 3.97662100E+01 5.94138000E-03-9.32347400E-07 8.43118300E-11-3.57777300E-15    2
-3.03978500E+04-1.92274900E+02-2.30972400E+00 8.10032100E-02-3.68119300E-05    3
 2.65619500E-09 3.17219600E-13-1.46001000E+04 4.03158600E+01                   4
TYLX2CHO          000000N   0H   9O   1C   8G       300      5000    1000      1
 3.97662100E+01 5.94138000E-03-9.32347400E-07 8.43118300E-11-3.57777300E-15    2
-3.03978500E+04-1.92274900E+02-2.30972400E+00 8.10032100E-02-3.68119300E-05    3
 2.65619500E-09 3.17219600E-13-1.46001000E+04 4.03158600E+01                   4
TYLXCO            000000N   0H   7O   1C   8G       300      5000    1000      1
 3.83555100E+01 5.04567300E-03-6.43009900E-07 5.05942800E-11-2.04140600E-15    2
-1.23821300E+04-1.83934000E+02-1.02740500E+00 6.76525600E-02-1.53254900E-05    3
-1.32210500E-08 4.72509400E-12 2.96398200E+03 3.60900100E+01                   4
A4X               000000N   0H   9O   0C  18G       300      5000    1000      1
 1.61579620E+01 6.96971540E-02-3.71803860E-05 9.46386280E-09-9.35523280E-13    2
 4.76576980E+04-6.52474260E+01-1.17605510E+01 1.53200210E-01-1.21979830E-04    3
 3.82807000E-08-5.67029020E-13 5.48132540E+04 7.68057540E+01                   4
A4C2H             000000N   0H  10O   0C  20G       300      5000    1000      1
 2.00328960E+01 7.52244510E-02-3.98373100E-05 1.00854470E-08-9.92858590E-13    2
 4.46480440E+04-8.55278230E+01-1.31920570E+01 1.84412420E-01-1.72534350E-04    3
 7.91032580E-08-1.33091880E-11 5.27201780E+04 8.12157260E+01                   4
A4C2HY            000000N   0H   9O   0C  20G       300      5000    1000      1
 2.03726780E+01 7.16174590E-02-3.81036880E-05 9.67974880E-09-9.55374320E-13    2
 7.41197750E+04-8.57606840E+01-1.21796410E+01 1.78986130E-01-1.69751520E-04    3
 7.94568340E-08-1.39334290E-11 8.20217130E+04 7.75435030E+01                   4
A5X               000000N   0H  11O   0C  22G       300      5000    1000      1
 2.00878330E+01 8.71427660E-02-4.65474100E-05 1.18567270E-08-1.17248370E-12    2
 5.13205770E+04-8.68214300E+01-1.36390580E+01 1.88081770E-01-1.50044660E-04    3
 4.86326100E-08-1.70114110E-12 5.99888090E+04 8.48388290E+01                   4
A5                000000N   0H  12O   0C  22G       300      5000    1000      1
 1.97480510E+01 9.07497580E-02-4.82810310E-05 1.22624250E-08-1.20996800E-12    2
 2.18488450E+04-8.72817160E+01-1.46514740E+01 1.93508060E-01-1.52827490E-04    3
 4.82790340E-08-1.07690010E-12 3.06872730E+04 8.78179050E+01                   4
SOOT              000000N   0H   1O   0C   1G       300      5000    1000      1
 3.08091500E+00 4.19330600E-03-2.49864000E-06 6.88078400E-10-7.20529100E-14    2
 1.11173600E+03-1.77490050E+01-3.86147800E+00 2.79183200E-02-3.22855800E-05    3
 1.65524010E-08-2.93536180E-12 2.72718100E+03 1.68035180E+01                   4
END 
